# Supplementary material for: Asplenium pseudocapillipes (Aspleniaceae), a New Fern Species from South Korea
Source: Plants (Basel). 2022 Nov 14;11(22):3089. doi: 10.3390/plants11223089 (PMC9696321; doi:10.3390/plants11223089)
Supplement: Supplementary file 1 [file plants-11-03089-s001.zip]

Archive with 1 entries (1 files):
- plants-1972835-supplementary.pdf
